# Supplementary material for: Evaluation of Poly(vinyl alcohol)–Xanthan Gum Hydrogels Loaded with Neomycin Sulfate as Systems for Drug Delivery
Source: Gels. 2023 Aug 14;9(8):655. doi: 10.3390/gels9080655 (PMC10454009; doi:10.3390/gels9080655)
Supplement: Supplementary file 1 [file gels-09-00655-s001.zip]

Archive with 1 entries (1 files):
- gels-2508125-supplementary.pdf
